# Supplementary material for: Using Hybrid PDI-Fe3O4 Nanoparticles for Capturing Aliphatic Alcohols: Halogen Bonding vs. Lone Pair–π Interactions
Source: Int J Mol Sci. 2024 Jun 11;25(12):6436. doi: 10.3390/ijms25126436 (PMC11203483; doi:10.3390/ijms25126436)
Supplement: Supplementary file 1 [file ijms-25-06436-s001.zip]

Archive with 1 entries (1 files):
- ijms-3010782-supplementary.pdf
